# Supplementary material for: In Silico Molecular Docking and Pharmacokinetic Evaluation of Cannabinoid Derivatives as Multi-Target Inhibitors for EGFR, VEGFR-1, and VEGFR-2 Proteins
Source: Curr Issues Mol Biol. 2026 Feb 12;48(2):204. doi: 10.3390/cimb48020204 (PMC12939220; doi:10.3390/cimb48020204)
Supplement: Supplementary file 1 [file cimb-48-00204-s001.zip]

Archive with 1 entries (1 files):
- cimb-4136840-supplementary.pdf
